# Supplementary material for: Pediatric Palliative Care in Oncology: Basic Principles
Source: Cancers (Basel). 2022 Apr 13;14(8):1972. doi: 10.3390/cancers14081972 (PMC9031296; doi:10.3390/cancers14081972)
Supplement: Supplementary file 1 [file cancers-14-01972-s001.zip]

Archive with 1 entries (1 files):
- cancers-1634498-supplementary.pdf
